# Supplementary material for: Removal of Pesticides from Waters by Adsorption: Comparison between Synthetic Zeolites and Mesoporous Silica Materials. A Review
Source: Materials (Basel). 2021 Jun 24;14(13):3532. doi: 10.3390/ma14133532 (PMC8269501; doi:10.3390/ma14133532)
Supplement: Supplementary file 1 [file materials-14-03532-s001.zip]

Archive with 1 entries (1 files):
- materials-1255974-supplementary.pdf
